# Supplementary material for: Working under the 2021 Heat Dome: A Content Analysis of Occupational Impacts Mentioned in the Canadian Media
Source: Healthcare (Basel). 2023 Aug 30;11(17):2423. doi: 10.3390/healthcare11172423 (PMC10487058; doi:10.3390/healthcare11172423)
Supplement: Supplementary file 1 [file healthcare-11-02423-s001.zip]

Archive with 1 entries (1 files):
- healthcare-2538931-supplementary.pdf
